# Supplementary material for: Prc1-rich kinetochores are required for error-free acentrosomal spindle bipolarization during meiosis I in mouse oocytes
Source: Nat Commun. 2020 May 27;11:2652. doi: 10.1038/s41467-020-16488-y (PMC7253481; doi:10.1038/s41467-020-16488-y)
Supplement: Supplementary file 3 — Supplementary Data 1 [file 41467_2020_16488_MOESM3_ESM.xlsx]

## Sheet: Sheet1
	Primer name	Seq	comments	Primer No. in our lab
general	T7 promotor	taatacgactcactataggg	To ampurify genes on pGEMHE vector	1
	pGEMHE seq rev	gagcagatacgaatggctaca		68
genotyping	Ndc80-fw	gagaccccttagaacttctccaggccaggt	For genotyping of Ndc80f/f	620
	Ndc80-WT-rev	caacgagctaaaacctagcatcgtgtccac		621
	Neo-rev	cgccaagtgcccagcggggctgctaaagcg		622
Ndc80/Nuf2 construct	5' XhoI Ndc80	cccctcgagatgaagcgcagttcagtttcc	For Ndc80	870
	3' XmaI Ndc80	ccccccgggatttgtcgggagccttaagtt		898
	5' XhoI Ndc80 461-	cccctcgagatgctcaaagagctcttgaat	For Ndc80ΔN	1149
	5' XhoI Nuf2	cccctcgagatggaaactttgtcattcccc	For Nuf2	1086
	3' XmaI Nuf2-2	ccccccgggtgaccattctgaccatcctct		1105
	5' XhoI Nuf2 276-	cccctcgagatgtatgatatctatagagat	For Nuf2ΔN	1122
	Ndc80-Spc25C f	cttaaggctcccgacaaatccactgctaacaaagct	For Spc25C fusion to Ndc80	1167
	Ndc80-Spc25C r	agctttgttagcagtggatttgtcgggagccttaag		1168
	3' XmaI Spc25-2	ccccccgggtattatgaaccttagctataa		1107
	Nuf2-Spc24C f	aggatggtcagaatggtcgagagggatgtagatgag	For Spc24C fusion to Nuf2	1169
	Nuf2-Spc24C r	ctcatctacatccctctcgaccattctgaccatcct		1170
	3' XmaI Spc24-2	ccccccgggtaggctctggctcccacgtgg		1106
	Ndc80ΔC-Spc25C f	aactgccttgtcaaatactccactgctaacaaagct	For Spc25C fusion to Ndc80ΔC	1459
	Ndc80ΔC-Spc25C r	agctttgttagcagtggagtatttgacaaggcagtt		1460
	Nuf2ΔC-Spc24C f	tctgtggattgcttgcctgagagggatgtagatgag	For Spc24C fusion to Nuf2ΔC	1461
	Nuf2ΔC-Spc24C r	ctcatctacatccctctcaggcaagcaatccacaga		1462
	Ndc80-4A f	gcgggaagccgcggcagctgtgaagaccacaactga	For Ndc80ΔN-4A	1876
	Ndc80-4A r	cttcacagctgccgcggcttcccgctggacggcgtc		1877
	5' XhoI hNdc80ΔN	cccctcgagatgcttaaggaactcctgaat	For human Ndc80	TM54
	3' XmaI hNdc80	ccccccgggtcattcagaagacttaattag		TM8
	5' XhoI hNuf2ΔN	cccctcgagatgtatgaaatctatggagac	For human Nuf2	TM55
	3' XmaI hNuf2	ccccccgggtcaggttgacattttgaacat		TM4
	5' XmaI Hec1dN4	ccccccggggatgctcaaagagctcttgaa	For yeast two hybrid system	1394
	3' SalI Hec1dN4	cccgtcgacgttatttgtcgggagccttaagtt		1395
	5' NotI Nuf2dN2	cccgcggccgcaatgtatgatatctataga		1401
	3' BamHI Nuf2dN2	cccggatcctcagaccattctgaccatcct		1402
	5' NdeI hNdc80	ccccatatgatgaagcgcagttcagtttcc		TM7
	3' XmaI hNdc80	ccccccgggtcattcagaagacttaattag		TM8
Prc1 construct	5' SalI Prc1	cccgtcgacgatgaggagaagtgaggtgct	For Prc1	946
	3' BamHI Prc1	cccggatccgactggatgttggttgaattg		948
	5 EcoRI Prc1	cccgaattcatgaggagaagtgaggtgcta		1695
	3' NotI Prc1	cccgcggccgctcaggactggatgttggtt		947
	5' sirPrc1-1	agagagatctgggagttgatcgggattccagaggagcaga	For sirPrc1	1585
	3' sirPrc1-1	gatcaactcccagatctctctgaggtgagttagagctttc		1586
	5' EcoRI hPrc1	cccgaattcatgaggagaagtgaggtgctg	For human Prc1	TM66
	3' NotI hPrc1	ggggcggccgctcaggactggatgttggtt		TM67
	hPrc1_5utr_ext1_F	ggtgtttgcgggtggttgttgctctcggggccgtgtggagtaggtctggacctggactcacggctgcttggagcgtccgccatgaggagaagtgaggtgc	For yeast two hybrid system	TM14
	hPrc1_5utr_ext2_F	acgaggcttcgccccgtggcgcggtttgaaattttgcggggctcaacggctcgcggagcggctacgcggagtgacatcgccggtgtttgcgggtggttgt		TM15
	hPrc1_5utr_ext3_NdeI_F	ccccatatggattgcgcacccgcgacttcagcccgaggggcggggattttcttggagcgacgggacgcgacgccaatcgcgacgaggcttcgccccgtgg		TM16
	3' XmaI hPrc1	ccccccgggtcaggactggatgttggttg		TM17
Kif11 construct	5' SalI kif11(eg5)	cccgtcgacgatggcgtcccagccgagttc	For Kif11	89
	3' NotI kif11(eg5)	cccgcggccgcctagaggtttatggaggtg		90
HSET construct	5' SalI HSET	cccgtcgacgatggacgtgcaggcgcagag	For HSET	905
	3' NotI HSET	cccgcggccgctcacttcttattagcctga		906
Cyclin B2 construct	5' EcoRI Ccnb2	cccgaattcatggcgctgctccgacgcccg	For Cyclin B2	868
	3' BamHI Ccnb2	cccggatccgggctgcccagcagaggggag		869
