# Supplementary material for: Prc1-rich kinetochores are required for error-free acentrosomal spindle bipolarization during meiosis I in mouse oocytes
Source: Nat Commun. 2020 May 27;11:2652. doi: 10.1038/s41467-020-16488-y (PMC7253481; doi:10.1038/s41467-020-16488-y)
Supplement: Supplementary file 14 — Source Data [file 41467_2020_16488_MOESM14_ESM.xlsx]

## Sheet: Fig. 1c
	Ndc80f/f	Ndc80f/f Zp3-Cre
1	0	1
2	0	1
3	0	1
Average	0	1
Stdev	0	0

## Sheet: Fig. 1e
		1		2		3
No. of oocytes		Bipolar	Total	Bipolar	Total	Bipolar	Total
Ndc80f/f Zp3-Cre	-	1	8	1	7	0	8
	Ndc80-WT	8	8	6	7	7	8
	Ndc80dN/Nuf2dN	5	7	6	7	4	7
Frequency		1	2	3	Average	Stdev
Ndc80f/f Zp3-Cre	-	0.125	0.142857	0	0.0892857	0.0778375
	Ndc80-WT	1	0.857143	0.875	0.910714	0.0778375
	Ndc80ΔN/Nuf2ΔN	0.714286	0.857143	0.571429	0.714286	0.142857

## Sheet: Fig. 2f
	Control					Monastrol					Nocodazole
oocyte	1	2	3	4	5	1	2	3	4	5	1	2	3	4	5
	2.49735	1.64827	1.21384	0.758412	1.1053	1.69525	0.956721	1.46829	0.771224	0.0911655	1.47955	0.925675	1.82467	1.68627	1.36374
	1.10905	1.23248	1.72575	1.06684	1.1916	0.679532	2.40469	1.24521	0.810596	2.35158	1.48506	0.915194	1.923	1.47809	1.04323
	1.62803	0.776435	1.10275	1.37926	1.03874	0.994541	1.59194	1.11104	1.63814	1.07393	1.41888	1.04016	1.79304	1.40895	1.39321
	2.0862	1.32298	1.26534	0.710273	1.90556	1.436	1.17708	0.417746	0.598636	0.602844	1.19744	1.26681	2.5219	1.20366	0.895282
	1.75174	2.14625	2.00356	0.134612	2.18076	1.20878	0.603671	1.35522	1.39707	1.50546	0.735296	1.3744	1.9257	0.862569	1.25072
	1.51803	1.4051	1.57523	0.429623	0.887419	0.688631	0.301844	0.696854	1.24698	0.444355	1.23424	0.780549	1.86019	1.23263	0.871381
	0.898972	0.831411	1.00906	1.88603	0.588139	0.328183	-0.12887	1.46702	0.756767	0.823276	1.69476	0.654588	1.10829	1.04068	0.843602
	1.42861	1.46563	1.13958	1.48993	1.95948	0.514316	0.408994	1.18187	0.774018	0.824144	1.29147	0.654433	1.68207	0.815559	0.939262
	1.06405	0.947424	0.561505	1.74952	0.750964	0.981795	1.02551	1.64034	1.11382	0.726885	1.61416	1.70997	1.78405	1.48238	0.668352
	0.91685	1.01911	1.0988	1.71421	0.831209	0.705001	1.25548	0.476071	0.891685	1.16393	1.19209	1.53335	1.37782	2.19398	0.943893
	0.912224	0.565293	0.774286	1.08223	0.946645	0.730074	0.842372	0.869043	2.0949	0.377355	1.1357	1.8655	2.23926	0.849759	1.58065
	0.654744	1.58401	0.606824	0.238926	1.62927	1.01325	1.1086	0.958457	0.822801	0.313553	1.90393	1.29534	1.10725	0.492049	0.686735
	0.878872	1.72759	0.805116	0.698403	0.737883	0.983564	0.498478	1.18025	0.646696	0.328986	0.98977	1.19253	0.615676	1.24958	1.11396
	0.962845	1.08138	0.597264	1.02693	0.519099	0.911772	1.28203	1.4373	0.661315	0.309629	0.957975	1.84838	1.18147	0.773758	1.18605
	0.145552	0.750547	0.955103	0.69617	1.91908	0.934556	1.08621	1.55376	1.02174	1.16332	1.60451	1.03117	1.01552	0.982737	0.7851
	1.05979	0.584228	1.63372	0.994412	1.28997	0.475112	1.44205	1.31951	0.46055	1.6841	1.93918	0.455402	1.85131	1.41435	0.95641
	1.32859	0.814445	0.832715	0.857763	0.771905	0.857936	0.816203	0.814817	1.27276	0.94935	1.24689	0.907458	1.7917	0.691093	0.940471
	1.5339	0.62164	1.33965	0.694028	1.35734	0.619679	0.77859	0.902581	1.25266	0.719833	1.66867	0.785359	1.78603	0.779259	0.55636
	1.18883	1.41019	1.2098	1.38553	0.790372	1.00983	0.851426	0.618577	1.25338	0.249584	1.10396	1.08326	1.50558	1.04518	1.18079
	0.450888	0.705604	0.938383	1.90043	1.00785	0.826918	1.36586	0.459783	0.801758	0.330586	0.778646	0.972976	1.0318	0.799538	1.25095
	0.758399	0.53716	0.334021	1.16227	0.786306	0.75988	0.65104	1.02893	0.732088	0.895651	0.93631	1.00611	0.995312	0.82873	0.966155
	0.447369	0.974721	1.19081	1.40548	1.11341	0.557152	0.71261	0.851395	0.92496	0.590268	1.39914	1.29431	1.27047	0.915512	1.03566
	1.37552	1.48535	1.26198	0.538061	0.985683	0.560171	0.784104	1.18258	0.880138	0.796132	1.72388	1.55865	0.729878	0.967139	0.956177
	1.33905	1.48146	0.645181	0.762465	0.671587	0.521187	0.614652	0.595179	0.942237	0.806539	1.48579	1.22553	1.35433	1.10972	0.86854
	1.2427	0.195617	0.987078	0.803068	0.797586	1.18703	0.900044	1.19041	0.720424	0.613156	1.13774	1.15331	1.78124	0.83425	0.709847
	0.672789	1.08074	1.09896	1.0117	1.30151	1.12099	-0.0884724	1.20379	0.759602	0.350794	1.34483	1.35479	1.18053	0.867868	1.20687
	1.01524	0.981896	0.254935	1.13727	1.10605	0.685439	0.973289	0.702135	0.73646	0.62123	1.48118	1.16929	1.45249	0.922565	1.57476
	0.381699	0.434792	0.822701	0.966209	0.903316	0.707916	1.07097	1.11832	0.737453	0.926705	1.531	1.41115	0.687333	1.13284	0.904476
	0.717779	0.583543	0.83602	0.53147	1.21743	0.602798	0.781883	0.936468	1.21461	0.455366	1.87305	0.95655	1.01967	0.65605	1.30896
	0.644069	0.721912	0.576284	0.565711	1.13216	0.995304	0.903948	0.579335	1.36072	1.23749	0.605658	1.14	0.860367	1.54327	1.20518
	1.51364	1.36519	0.719938	0.670376	1.17802	1.1978	0.585314	1.31296	0.973158	1.59772	1.2757	1.07048	0.964475	0.944871	0.714955
	1.82398	0.932455	1.05241	0.883195	0.798596	1.13715	0.801474	1.48491	0.579985	0.847143	1.86574	1.16486	1.18019	0.78121	1.35962
	0.476449	0.834247	0.57081	1.40132	0.614044	0.60813	1.61602	0.911015	0.713244	0.606571	0.978943	1.85579	1.56415	0.751319	1.15886
	0.548784	0.660716	0.590859	1.18022	0.835322	0.50576	0.879796	1.46785	0.933058	1.11689	0.858424	1.50266	1.25701	0.630736	1.12998
	1.0652	1.14866	0.794057	0.576146	0.72455	0.841992	0.868577	1.39581	1.26341	1.09532	0.734142	0.327693	1.23831	0.926427	1.40676
	0.835181	0.629884	0.576636	0.550465	1.00972	0.656603	0.77138	0.277847	1.06895	0.62133	1.04277	1.53127	0.931377	0.940856	0.933307
	0.617795	0.926919	0.298262	0.664938	0.645123	0.780579	0.916996	1.24034	0.941071	0.413594	0.903421	1.30842	1.09463	0.0472816	1.11703
	0.908237	0.779875	0.358655	0.783937	0.98816	0.515509	0.518077	1.31668	1.23303	0.332251	0.82733	1.53596	1.06768	1.56682	1.64086
	0.645341	0.803038	0.65472	1.13756	1.25262	0.8923	0.794775	0.219881	1.56078	0.848399	0.650034	1.35721	0.674304	0.807181
	1.05077	1.03568	0.569094	1.0868	0.907342	0.435071	0.542888	0.878476	0.872034	1.41264	1.28992	0.564273	0.851246	0.720487
Average(oocyte)	1.05238	1.00585	0.914542	0.967805	1.05943	0.821587	0.881706	1.0267	0.985873	0.805476	1.26543	1.16952	1.35203	1.00943	1.06969

## Sheet: Fig. 3b
Timing of stable spindle bipolarization
	Control	siPrc1
	3.75	8.91667
	5.5	7
	5.75	17.3333
	4.41667	6.75
	5.5	6.5
	4.5	7.83333
	6.08333	7.33333
	4.16667	7.83333
	5.08333
	5.33333	6.5
	3.33333	8.41667
	4.33333	7.16667
	5.5	7.75
	5.16667	7.41667
	4.58333	5.75
	4.41667	8
	5.33333	5.83333
	7	9.41667
	6.66667	7.58333
	5.33333	6.83333
	4.58333	7.08333
	5.25	11.5833
	0.583333
	3.83333	7.08333
	4.41667
	3.25	5.66667
	3.33333	8.5
	5	8.41667
	4.25	5.33333
	5.16667	6.33333
	4.08333	6.08333
Average	4.69355	7.72321
Stdev	1.18349	2.29242

## Sheet: Fig. 3c
No. of oocytes
	Control	siPrc1
aligned	25	2
mis-aligned	6	21
total	31	23

## Sheet: Fig. 3d
Frequency of entry into anaphase I
	Time after NEBD (h)	-		Reversin
		Control	siPrc1	Control	siPrc1
	0	0	0	0	0
	0.5	0	0	0	0
	1	0	0	0	0
	1.5	0	0	0	0
	2	0	0	0	0
	2.5	0	0	0	0
	3	0	0	0	0
	3.5	0	0	0	0
	4	0	0	0	0
	4.5	0	0	0	0
	5	0	0	0	0
	5.5	0	0	0.142857	0.142857
	6	0	0	0.571429	0.357143
	6.5	0	0	0.714286	0.642857
	7	0	0	1	1
	7.5	0.03125	0	1	1
	8	0.0625	0	1	1
	8.5	0.09375	0	1	1
	9	0.15625	0	1	1
	9.5	0.3125	0	1	1
	10	0.34375	0.0322581	1	1
	10.5	0.34375	0.0322581	1	1
	11	0.375	0.0322581	1	1
	11.5	0.40625	0.0322581	1	1
	12	0.46875	0.0645161	1	1
	12.5	0.53125	0.0645161	1	1
	13	0.5625	0.0645161	1	1
	13.5	0.625	0.0645161	1	1
	14	0.65625	0.0645161	1	1
	14.5	0.6875	0.0645161	1	1
	15	0.75	0.129032	1	1
	15.5	0.78125	0.16129	1	1
	16	0.8125	0.16129	1	1
	16.5	0.8125	0.193548	1	1
	17	0.8125	0.225806	1	1
	17.5	0.84375	0.258065	1	1
	18	0.84375	0.258065	1	1

## Sheet: Fig. 4a
	Ndc80f/f					Ndc80f/f Zp3-Cre																	Ndc80f/f	Ndc80f/f Zp3-Cre
						-					Ndc80-WT					Ndc80dN								-	Ndc80-WT	Ndc80dN
	1	2	3	4	5	1	2	3	4	5	1	2	3	4	5	1	2	3	4	5		Average	1	0.0705339	0.961318	0.651751
oocyte	2.29394	0.819564	1.4161	1.02771	1.84511	0.207506	-0.242248	-0.0842775	0.38971	0.149776	0.616016	0.792797	0.898067	1.13638	1.02662							Stdev	0.480581	0.243358	0.40563	0.344091
	1.237	0.866315	0.569158	0.790334	1.07835	0.211569	0.11337	0.140846	0.162377	0.318297	0.610055	0.662679	1.29106	0.987688	0.782642
	1.14928	0.908676	1.1746	0.674097	1.54903	-0.097403	0.100463	0.184729	-0.216522	0.212073	1.24176	1.7436	0.859257	1.91182	0.675596							#DIV/0!
	2.49014	0.678582	1.06608	1.04075	1.73049	0.208236	0.0412021	0.271487	-0.13044	-0.147247	0.654902	0.697085	0.881747	1.57332	0.918349
	1.42976	1.16131	1.14592	1.1189	1.91148	0.0583493	-0.0461559	0.0789516	-0.239314	0.340003	1.13561	1.18956	0.611697	1.92985	1.37331
	1.26582	1.11556	0.950074	0.490513	0.654123	0.0877647	-0.195283	0.203995	0.00312826	-0.367231	1.04203	1.41459	0.723479	0.495391	1.29265
	2.13039	0.788833	0.564518	0.169917	1.15106	0.28798	0.180585	-0.186247	0.242935	-0.305659	0.891625	0.44566	0.828259	1.64347	0.851936
	1.25084	1.30844	0.541607	0.718926	1.555	0.0896267	0.024886	0.233731	-0.15162	0.076454	0.887403	0.938703	0.769596	1.02451	0.729975
	1.47194	0.84117	0.658708	0.696761	0.364107	0.213948	-0.155339	0.267585	0.211003	-0.175364	1.09484	1.63112	0.908901	0.86177	1.02197
	1.07174	0.749703	1.09867	0.717443	1.45052	0.230377	0.298769	0.139131	0.0779512	-0.159427	0.625987	0.808129	0.955261	0.833945	1.42868
	1.09021	0.822619	-0.219492	0.896033	0.985788	0.431636	0.192493	0.289352	0.0515006	0.256638	0.940553	0.798194	0.690075	1.39962	0.89799
	1.14977	0.985471	1.21515	0.920902	1.29958	0.0853362	0.0525671	-0.249938	0.273111	0.0410166	1.36255	1.76898	0.711088	0.418489	0.876917
	1.83683	1.46351	1.10415	0.686223	0.827449	0.0841014	0.134401	0.203471	0.423317	-0.0593298	0.710579	1.55758	0.467966	0.657354	0.739781
	1.07277	0.571972	0.506265	1.5708	0.985963	0.152528	0.21382	-0.301155	0.248384	-0.197331	0.721339	1.85773	0.893806	1.26194	0.849715
	1.79853	1.08765	1.13601	0.923323	1.59336	0.0932936	0.15984	-0.341593	0.298808	-0.230911	0.524863	1.00268	0.80671	0.263802	1.08491
	0.879452	0.908423	1.61826	0.59549	1.94968	0.12701	0.10419	0.0778094	-0.0050696	-0.134564	1.03316	2.64278	0.860112	0.491081	1.21397
	0.987497	0.569742	0.834001	0.611585	1.13825	0.085951	0.124674	0.190237	0.00512282	0.369331	0.943867	1.23008	0.812648	0.0816553	1.20781
	1.00087	1.16483	1.52767	0.761629	1.10915	0.218554	-0.0949153	0.0672761	-0.0854663	0.139526	0.64106	0.789452	1.04725	0.603871	1.50797
	0.850297	1.15087	1.32672	0.686416	0.576193	-0.0758173	0.208029	0.272738	-0.235766	-0.114967	1.41553	0.599301	0.667105	0.523326	1.07461
	1.50489	0.680074	0.890973	0.869664	1.08359	-0.0542444	0.274949	0.301989	0.146069	-0.10218	0.586107	1.00756	0.577091	0.256347	0.894793
	1.21587	2.45157	1.16991	0.447913	0.829793	0.28599	0.485646	-0.435355	0.579224	-0.0687455	1.25873	0.999488	0.669047	0.620836	0.97618
	1.88478	0.202454	1.15031	0.821027	1.76685	0.203215	0.508312	-0.235593	0.0743518	-0.192154	1.10874	0.62569	0.625776	0.387153	1.21517
	0.531062	0.857255	1.61922	0.362323	0.862879	0.0390849	0.601031	-0.00803186	0.245952	0.37699	1.2809	0.742591	0.534086	1.31943	0.785286
	0.738182	0.904663	2.00657	0.277894	1.95998	0.244104	0.488157	-0.264875	0.0921294	-0.12593	0.848323	1.30243	0.774521	0.251152	1.05241
	0.8605	0.684816	0.713319	0.3733	0.606256	0.316639	0.0157969	0.11059	-0.103118	-0.355383	1.14313	2.35553	0.860674	2.14613	2.02109
	1.08675	0.924884	0.862803	0.374722	0.815512	0.298343	-0.239298	0.122856	0.162886	-0.302389	1.49314	1.62776	0.710528	1.60991	1.99493
	0.874066	1.02178	0.494853	0.715002	1.27937	0.404527	0.164549	0.096325	-0.123258	-0.378054	1.13863	0.572538	0.947359	1.05944	0.833621
	1.2467	1.25218	1.12751	0.364644	2.65166	0.316567	-0.26144	-0.332134	-0.0953147	-0.266168	0.456069	0.96572	0.803417	0.822388	0.81646
	0.787345	0.868429	1.01019	0.158096	1.1947	0.38575	-0.295888	0.367366	0.268087	-0.170972	0.85407	1.09467	0.813422	1.54675	1.06819
	0.631255	1.18536	1.13473	0.034454	0.763152	0.361422	-0.135809	0.528594	0.273183	-0.545787	0.810424	0.860347	0.630471	1.51608	1.37796
	0.93629	0.513434	0.905887	0.686579	2.05722	-0.267267	0.245002	0.0700705	0.437721	-0.354285	1.00709	0.891408	1.08897	0.938148	0.958573
	0.488675	0.662356	1.03962	0.0696346	0.86592	-0.000699437	0.203805	-0.219544	0.565297	-0.258377	0.884951	0.748769	0.820228	0.804048	1.38469
	0.887974	1.04371	0.536612	0.285271	1.07312	-0.13507	0.204824	0.287065	0.518789	0.174433	0.445623	0.996864	0.666743	0.764326	0.497647
	0.7826	0.896923	0.500884	0.263874	1.4794	0.28947	-0.00240685	-0.0633021	0.590697	0.307088	1.44058	1.2826	0.84324	0.834031	0.721725
	0.988046	0.695547	2.35053	0.361112	0.828594	0.297403	-0.024114	0.184288	0.336339	0.161397	1.4719	0.63673	0.881364	0.0475295	0.868591
	1.37333	1.11196	1.46873	0.755735	0.986898	0.291389	0.200562	-0.103984	0.293545	-0.439421	1.15242	1.57394	0.632871	1.23357	0.957423
	0.65312	0.80022	1.63308	0.227354	1.47006	-0.0419627	-0.35235	-0.383706	-0.242656	-0.00473148	1.18233	1.01392	0.567864	0.306411	0.997137
	0.537173	1.24328	0.639425	0.719998	0.474603	0.248208	-0.00636325	-0.368704	0.014497	-0.52837	0.644242	1.46847	0.625227	0.174528	0.52142
	1.27644	1.19342	1.64286	0.256316	0.581359	0.374838	0.310504	0.388995	-0.0664266		0.936914	0.790139	0.563425	1.26307	0.719466
	0.70663	1.48712	1.37717	0.665137	0.823807	4.88403e-05	0.225206	-0.190971	0.0421308		1.11253	0.641113	0.545373	1.33003	0.729487
Average (oocyte)	1.16122	0.966117	1.06273	0.604695	1.20524	0.163958	0.0956506	0.0327517	0.133332	-0.0805777	0.958764	1.11922	0.771645	0.933265	1.02369	0.72351	0.782906	0.889205	0.962706	1.0243

## Sheet: Fig. 4b
Rerative intensity (Prc1/GFP on beads)	mEGFP					Ndc80-mEGFP							mEGFP	Ndc80-mEGFP
oocyte	1	2	3	4	5	1	2	3	4	5		Average	0.0176135	1
	0.0126823	0.0225962	0.0302523	0.0273678	0.0346595	1.07023	1.06961	0.897664	0.869271	1.00634		Stdev	0.0161149	0.0911052
	0.0182561	0.0417576	0.0235922	0.0311468	0.0250991	1.12456	1.02427	0.936175	0.936548	1.02946
	0.011601	0.0120792	0.0132911	0.0150611	0.0278644	1.11726	1.03558	0.859011	1.01542	1.06935
	0.0122915	0.0101496	0.00899558	0.0194653	0.0143892	0.992963	0.961537	0.916924	0.858593	0.957865
	-0.00305949	0.0134284	0.0334105	0.0143206	0.0338288	1.03128	1.06081	0.972093	0.798974	1.11473
	-0.000585004	0.00366945	0.0249959	0.0180498	0.028826	0.944035	1.09396	0.86682	0.96789	1.06039
	-0.0185536	0.0094851	0.0290453	0.0188656	0.0633029	0.985121	1.09395		1.20596	0.8634
	-0.00424428	0.00886079	0.027671	0.00679301	0.0502362	1.10191	1.15564		1.10249	1.01156
		-0.00546907		0.00492648	0.0513068	1.03878			0.821084	1.0207
		0.000734708		0.0175937	0.026655	0.998933			1.026
		-0.0120781		0.00841848		0.90708			0.957805
		-0.00669347				1.04149			0.973105
		0.0243352				1.03538

## Sheet: Fig. 4c
No. of oocytes		1		2		3
		Bipolar	Total	Bipolar	Total	Bipolar	Total
Ndc80f/f Zp3-Cre	NNdN4A	1	9	0	5	0	5
	NNdN4A-KT	7	9	5	5	4	4
Frequency		1	2	3
Ndc80f/f Zp3-Cre	NNdN4A	0.111111	0	0
	NNdN4A-KT	0.777778	1	1
Graph		Average	Stdev
Ndc80f/f Zp3-Cre	NNdN4A	0.037037	0.06415
	NNdN4A-KT	0.925926	0.1283

## Sheet: Fig. 4d
No. of oocytes			1		2		3
			Bipolar	Total	Bipolar	Total	Bipolar	Total
Ndc80f/f Zp3-Cre	Ndc80dN/Nuf2dN	Control	6	7	4	8	6	7
		siPrc1	1	7	0	8	1	7
Frequency			1	2	3
Ndc80f/f Zp3-Cre	Ndc80dN/Nuf2dN	Control	0.857143	0.5	0.857143
		siPrc1	0.142857	0	0.142857
Graph			Average	Stdev
Ndc80f/f Zp3-Cre	Ndc80dN/Nuf2dN	Control	0.738095	0.206197
		siPrc1	0.0952381	0.0824786

[truncated: 27 more sheets: Fig. 5a, Fig. 5b, Fig. 5c, Fig. 6b, Fig. 6e, Fig. 6f, Fig. 6g, Supp. Fig. 1c, Supp. Fig. 2a, Supp. Fig. 2b, Supp. Fig. 2c, Supp. Fig. 2d, Supp. Fig. 2e, Supp. Fig. 4a, Supp. Fig. 4b, Supp. Fig. 5b, Supp. Fig. 5c, Supp. Fig. 7a, Supp. Fig. 7b, Supp. Fig. 7d …]
